# Supplementary material for: Zebrafish Unga Is Required for Genomic Maintenance upon Genotoxic Stress and Male Fertility
Source: J Dev Biol. 2025 Sep 2;13(3):32. doi: 10.3390/jdb13030032 (PMC12452583; doi:10.3390/jdb13030032)
Supplement: Supplementary file 1 [file jdb-13-00032-s001.zip]

Archive with 1 entries (1 files):
- jdb-3708188-supplementary.pdf
